# Supplementary material for: Metabolomics Signatures of a Respiratory Tract Infection During an Altitude Training Camp in Elite Rowers
Source: Metabolites. 2025 Jun 17;15(6):408. doi: 10.3390/metabo15060408 (PMC12195379; doi:10.3390/metabo15060408)
Supplement: Supplementary file 1 [file metabolites-15-00408-s001.zip]

Archive with 1 entries (1 files):
- metabolites-3691895-supplementary.pdf
